# Supplementary material for: Anticancer Effects of New Ceramides Isolated from the Red Sea Red Algae Hypnea musciformis in a Model of Ehrlich Ascites Carcinoma: LC-HRMS Analysis Profile and Molecular Modeling
Source: Mar Drugs. 2022 Jan 10;20(1):63. doi: 10.3390/md20010063 (PMC8778197; doi:10.3390/md20010063)
Supplement: Supplementary file 1 [file marinedrugs-20-00063-s001.zip]

Archive with 1 entries (1 files):
- marinedrugs-1543313-supplementary.pdf
